# Supplementary material for: Nested case–control study of telomere length and lung cancer risk among heavy smokers in the β-Carotene and Retinol Efficacy Trial
Source: Br J Cancer. 2018 Apr 19;118(11):1513–7. doi: 10.1038/s41416-018-0075-0 (PMC5988820; doi:10.1038/s41416-018-0075-0)
Supplement: Supplementary file 2 — Supplementary Table [file 41416_2018_75_MOESM2_ESM.xlsx]

## Sheet: Suppl Table
Supplementary Table. Chromosome arm 5p and 13q telomere length and lung cancer risk by histotype among heavy smokers a
	Allb				Adenocarcinoma				Squamous cell				Small cell
	ncase	nCont	OR	(95% CI)	ncase	nCont	OR	(95% CI)	ncase	nCont	OR	(95% CI)	ncase	nCont	OR	(95% CI)
Chromosome 5p telomere lengthc
1 (shortest)	244	418	1.00	(Ref.)	64	108	1.00	(Ref.)	52	79	1.00	(Ref.)	34	71	1.00	(Ref.)
2	228	425	0.87	(0.68-1.11)	56	94	0.99	(0.62-1.59)	52	103	0.73	(0.41-1.28)	37	80	0.86	(0.47-1.57)
3 (longest)	206	414	0.87	(0.68-1.12)	49	113	0.73	(0.45-1.20)	35	69	0.77	(0.41-1.43)	44	69	1.35	(0.74-2.47)
P-trend	0.276				0.229				0.372				0.321
Chromosome 13q telomere lengthd
1 (shortest)	229	420	1.00	(Ref.)	54	105	1.00	(Ref.)	45	88	1.00	(Ref.)	47	66	1.00	(Ref.)
2	242	433	1.03	(0.81-1.31)	59	119	1.03	(0.64-1.66)	49	84	1.08	(0.60-1.93)	36	67	0.72	(0.40-1.29)
3 (longest)	219	416	0.94	(0.74-1.20)	62	104	1.13	(0.71-1.81)	44	84	0.96	(0.54-1.72)	33	84	0.54	(0.30-0.99)
P-trend	0.619				0.605				0.899				0.044
Abbreviations: nCase = number of cases; nCont = number of controls; OR = odds ratio; CI = confidence interval; TL = telomere length.
aConditional logistic regression models based on the matching factors (baseline age and smoking status, sex, race/ethnicity, enrollment year, asbestos exposure, and follow-up time) and adjusted for age at blood draw, smoking status at blood draw, pack-year at blood draw and intervention arm.
bThe "All" category includes adenocarcinoma, squamous cell and small cell as well as cases for whom histotype was missing (n=255) and their matched controls (n=471).
cA total of 678 cases and 1,257 controls were included in the chromosome 5p telomere length analyses after quality control exclusions.
dA total of 690 cases and 1,269 controls were included in the chromosome 13q telomere length analyses after quality control exclusions.
